# Supplementary material for: Smuggling on the Nanoscale—Fusogenic Liposomes Enable Efficient RNA-Transfer with Negligible Immune Response In Vitro and In Vivo
Source: Pharmaceutics. 2023 Apr 11;15(4):1210. doi: 10.3390/pharmaceutics15041210 (PMC10146161; doi:10.3390/pharmaceutics15041210)
Supplement: Supplementary file 1 [file pharmaceutics-15-01210-s001.zip]

Archive with 2 entries (2 files):
- pharmaceutics-2282652-supplementary figures.pdf
- pharmaceutics-2282652-supplementary movie S1.avi
